# Supplementary material for: Crowdsource authoring as a tool for enhancing the quality of competency assessments in healthcare professions
Source: PLoS One. 2023 Nov 2;18(11):e0278571. doi: 10.1371/journal.pone.0278571 (PMC10621860; doi:10.1371/journal.pone.0278571)
Supplement: S1 Data — (XLSX) [file pone.0278571.s008.xlsx]

## Sheet: Coding
No		TestNationality			Gender		Occupation		How long have you taught clinical or procedural skills? (years)	How many years have you been using checklists for education purposes? (years)	How many years have you been involved in checklist development? (years)	On average, how long does it usually take you to develop a checklist? (Minutes)	How much time did it take you to develop a customized checklist using iTOSCE? (Minutes)	01. I can decide quickly which item I want to use for checking students’ performance in urinary catheter insertion.	02. I can decide easily which item I want to use for checking students’ performance in urinary catheter insertion.	03. I can develop an accurate checklist to assess students’ performance in urinary catheter insertion.	04. The iTOSCE provides me with information that allows me to develop a effective checklist for urinary catheter insertion.	05. The interaction with iTOSCE is clear and understandable.	06. The interaction with iTOSCE does not increase the workload when creating a checklist.	07. I find iTOSCE easy to use.	08. It is easy to get iTOSCE to do what I need.	09. I feel iTOSCE is...	10. I feel iTOSCE is...	11. I feel iTOSCE is...	12. I feel iTOSCE is...	13. I intend to revisit iTOSCE in the future.	14. I will use iTOSCE next time I need to generate OSCE checklist.	15. It is a good idea to acknowledge contributors and list a score based on their input.	16. I feel inclined to share my own checklists using iTOSCE.	17. I am likely to recommend iTOSCE to my colleagues.		18. Please answer why “yes” or “no” of 17.	19. I believe iTOSCE can change established practices in checklist development.	20. Any comment or idea which you like to share with us
13	2019-05-06 19:03:24	China	2	2	Male	1	Physician	1	8	8	2	20	5	6	6	6	7	7	7	7	7	6	6	6	6	7	7	7	7	Yes	1	iTOSCE is user-friendly	5	Any modifications are based on user preferences, but we don't know if they are reasonable
33	1	China	2	2	Female	2	Physician	1	5	2	2	90	10	6	6	6	6	7	7	6	7	7	7	6	6	7	7	7	7	Yes	1	Easy to use, the form has been evaluated by experts and many peers, and the reliability is higher.	7	I hope this system could provide more checklists for common clinical skill assessments.
34	2	China	2	2	Female	2	Physician	1	20	3	2	120	20	7	7	7	7	6	7	6	7	7	6	6	7	7	7	7	7	Yes	1	It's simple and clear.	7	None for now.
35	3	China	2	2	Male	1	Physician	1	8	8	5	120	20	4	5	5	5	6	6	6	6	7	6	6	6	6	6	6	6	Yes	1	This system is sound and is worth to spread it out.	5	The CAAT is a good idea. Hopefully, this tool will make the process of teaching materials preparation easier.
36	4	China	2	2	Female	2	Physician	1	6	6	4	90	30	5	5	5	5	6	6	6	6	6	6	6	6	6	6	7	6	Yes	1	It's a good concept to build this system.	6	None for now.
37	5	China	2	2	Male	1	Physician	1	5	4	4	300	20	5	5	5	5	6	6	6	5	6	6	6	6	6	6	6	6	Yes	1	This system could save much time for us. The checklists have good validity and reliability.	6	This system will benefit us a lot though it's tough and not easy to persist in keeping developing this tool.
38	6	China	2	2	Male	1	Physician	1	5	1	4	120	20	6	6	6	5	6	7	5	6	6	6	6	5	5	6	6	6	Yes	1	It's easy to use.	5	I look forward to this system becoming powerful.
39	7	China	2	2	Male	1	Physician	1	1	1	1	60	10	7	7	7	7	7	7	7	7	7	7	7	7	7	7	4	7	Yes	1	This system could improve efficiency and save time.	7	The browser must be placed in the landscape when using the mobile phone (Safari App on iPhone); otherwise, there will be problems with the typography.
40	12	China	2	2	Female	2	Administrator	2	10	10	10	90	60	6	6	6	6	5	5	6	6	6	6	6	6	6	6	6	6	Yes	1	Simulation teaching requires experts working together.	5	None
41	13	China	2	2	Male	1	Physician	1	5	3	1	60	15	7	7	7	7	7	7	7	7	7	7	7	7	7	7	7	7	Yes	1	It's convenient and easy to use.	7	You can add a simple introduction at the beginning of every checklist, including user scenario, purpose, and for who.
42	14	China	2	2	Male	1	Physician	1	5	5	1	90	60	5	5	6	7	7	6	6	6	7	7	6	6	6	7	6	6	Yes	1	This system could save us a lot of effort, and we can get accurate and useful checklists rapidly.	6	You can consider embedding the grading scale to form a composite scale in the future.
43	15	China	2	2	Female	2	Physician	1	5	5	1	60	10	6	6	7	7	7	7	7	7	7	7	6	6	6	6	6	6	Yes	1	This system is practical, easy to use, and has authority.	6	I hope this system could provide more language options.
44	16	China	2	2	Female	2	Physician	1	1	1	1	180	30	4	5	5	5	5	5	5	5	5	5	5	5	5	5	6	6	Yes	1	It's easy to use, and I would like to share it with my colleagues.	5	I hope this system could add more checklists for different clinical skill assessments.
45	18	China	2	2	Male	1	Physician	1	5	5	5	60	5	5	5	5	6	6	6	6	6	6	6	6	6	6	5	6	6	Yes	1	It's easy to use, and it could save much time and effort to us.	6	I hope this system could add more checklists for different clinical skill assessments.
46	19	China	2	2	Female	2	Administrator	2	2	1	2	60	10	5	5	5	5	5	5	5	5	6	6	5	5	5	5	5	5	Yes	1	For clinical medical staff, work is usually busy, and this system could reduce some workload.	5	I hope the checklists in this system could cover as many clinical skills and non-clinical skills as possible.
47	20	China	2	2	Female	2	Physician	1	5	3	3	60	10	6	6	6	6	6	6	6	6	6	6	6	6	6	6	6	6	Yes	1	Easy to use.	6	I hope this system could provide more variety of checklists for different assessments.
48	22	China	2	2	Female	2	Physician	1	2	2	2	30	20	6	5	5	5	6	5	6	5	7	7	4	6	6	6	6	6	Yes	1	This system is more convenient and easier to use.	7	It's a good concept, and it would be better if users could add more hierarchies.
49	23	China	2	2	Female	2	Physician	1	14	12	3	180	10	5	5	5	5	5	5	5	5	5	5	5	5	5	5	5	5	Yes	1	It's novel and easy to use.	5	None
50	24	China	2	2	Female	2	Physician	1	6	6	5	3600	1440	6	6	6	7	6	6	6	6	7	7	6	7	7	7	7	6	Yes	1	I endorse it because domain experts validated and verified the methodology and checklists.	6	I hope this system could have a Chinese interface, and I am not confident about using English to describe my statement.
		China
28	2019-05-13 16:35:21	Hong Kong SAR	2	1	Male	1	Physician	1	5	7	4	30	8	7	7	6	6	7	7	7	7	5	7	7	6	7	6	7	7	Yes	1	1. Quite easy to use, and can access to what others think about the checklist of a certain procedure. 2. User-friendly, comparing to other online checklist creating platform.	7	Would like to see areas where put have verbal comments regarding an item/checklist, not limiting to just "like".
23	2019-05-10 01:20:53	JAPAN	2	2	Male	1	Physician	1	12	10	10	240	30	5	5	4	6	7	6	6	6	5	5	5	6	5	6	5	4	No	2	mostly ok but need more flexibility to edit or design.	5	It is easy to edit. If we can chose rating, not only 3 level rubric , 5 rating or score(number), it could be more useful.
6	2019-04-30 08:18:47	Malaysian	2	1	Male	1	Physician	1	25	21	21	45	30	7	7	6	7	6	6	7	6	7	7	7	6	7	6	7	7	Yes	1	It more structured and easy to maneuver	7
19	2019-05-09 09:30:51	Malaysian	2	1	Male	1	Nurse	2	9	15	9	90	60	4	4	7	1	6	7	6	5	5	5	5	5	6	1	6	2	No	2	I would if the rubrics description can be incorporated into the checklist. Using the current format, examiners have to refer to a separate sheet to read the rubric description. Also the checklist has no mark allocation.	5
25	2019-05-10 17:55:38	Malaysian	2	1	Male	1	Physician	1	8	8	2	45	25	7	7	7	7	7	7	7	7	6	6	6	6	6	6	7	4	Yes	1	practical	6
27	2019-05-11 08:36:38	Malaysian	2	1	Female	2	Physician	1	27	9	9	30	40	5	5	5	5	5	5	4	3	4	4	4	4	4	5	6	5	Yes	1	It is good but it was not possible to re-arrange the steps.	4	Need to improve on how to allow rearranging the sequence.
		Malaysian
26	2019-05-11 00:13:31	Singapore	2	1	Male	1	Physician	1	10	10	8	60	60	5	5	5	5	5	4	5	5	5	5	5	4	5	5	5	5	Yes	1	Good to explore new platforms	4	There are quite a few eOSCE templates available commercially. I guess iTOSCE's uniqueness is in its crowd-source ability by allowing users to indicate their preference for an item using the thumbs up sign. It would be good if the criteria for each of the assessment category can be within the category itself for ease of assessment.
5	2019-04-30 08:14:54	South Korea	2	2	Male	1	Physician	1	20	15	15	360	30	5	6	6	5	6	6	6	6	6	6	6	6	6	6	6	6	Yes	1	Because it is a very useful platform for OSCE checklist development	6
9	2019-05-01 05:27:37	South Korea	2	2	Male	1	Physician	1	10	10	10	120	40	6	6	6	6	6	6	7	6	5	5	5	5	5	5	6	5	No	2	It has not been fully developed.	5
11	2019-05-03 21:32:50	Taiwan	2	2	Male	1	Physician	1	3	3	3	300	300	7	6	6	6	6	6	6	6	6	6	6	6	7	7	7	7	Yes	1	It is convenient	6
16	2019-05-09 00:06:03	Taiwan	2	2	Male	1	Physician	1	4	4	2	45	15	7	7	7	7	7	6	6	6	7	5	6	6	6	7	7	6	Yes	1	Friendly interface	6	it is a good approach for developing a new checklist, especially for the beginner
17	2019-05-09 00:24:27	Taiwan	2	2	Male	1	Physician	1	10	6	6	120	20	6	6	6	6	6	6	6	6	6	6	6	6	6	6	6	6	Yes	1	It is convenient and save time.	6	no
18	2019-05-09 01:02:32	Taiwan	2	2	Male	1	Physician	1	2	4	10	240	180	6	6	7	6	7	7	7	7	6	6	6	5	6	7	6	6	Yes	1	Easy to use, Electronic sheet	6	Provide assessment function directly by electrical sheet
20	2019-05-09 10:01:36	Taiwan	2	2	Male	1	Physician	1	10	6	5	45	40	4	6	6	5	5	4	5	5	5	3	4	4	5	4	7	5	Yes	1	easy for novice	4
21	2019-05-09 13:20:55	Taiwan	2	2	Female	2	Nurse	2	6	6	4	120	240	7	7	7	7	7	7	7	7	7	7	7	7	7	7	7	7	Yes	1	It's an evidence-based and convenient tool.	7	Look forward the Chinese version
22	2019-05-09 19:19:05	Taiwan	2	2	Male	1	Physician	1	8	3	3	30	60	6	6	6	6	6	4	5	6	6	6	6	6	6	6	6	6	Yes	1	Easy to calculate	4
30	2019-05-17 10:00:13	Taiwan	2	2	Male	1	Physician	1	10	5	4	120	30	7	7	7	7	7	7	7	7	7	7	7	7	7	7	7	7	Yes	1	It is easy and convenient	7	1. Give presumptive scoring for target learner; 2. Specify learning objectives; 3. Debriefing points
31	2019-05-17 10:19:28	Taiwan	2	2	Male	1	Physician	1	20	10	8	120	30	7	7	7	7	7	7	7	7	7	7	7	7	7	7	7	7	Yes	1	Easy to use and save time	7	Nil
		Taiwan
32	2019-05-17 11:25:34	Taiwan	2	2	Male	1	Physician	1	10	3	1	45	20	6	6	6	6	5	6	6	6	5	5	5	5	6	6	6	6	Yes	1	It’s useful	5
1	2019-04-27 08:37:36	Thai	2	2	Female	2	Physician	1	3	3	3	40	20	6	6	5	6	7	7	7	6	6	5	6	6	5	5	6	6	Yes	1	It's easy to use	5	to put explanation of each item below the checklist (preview page) is uncomfortable for me as a rater.
12	2019-05-03 23:25:19	Thai	2	2	Male	1	Physician	1	8	8	8	120	20	7	7	7	7	7	7	7	7	7	7	7	7	7	7	7	7	Yes	1	Easy to use	7
14	2019-05-07 11:23:55	Thai	2	2	Female	2	Physician	1	6	6	4	120	30	5	5	6	5	3	6	6	7	6	5	6	6	6	6	6	6	Yes	1	Easy to apply	6
2	2019-04-27 09:33:00	USA	1	1	Male	1	Physician	1	30	20	20	90	10	7	7	4	4	5	7	6	5	5	4	4	4	7	5	7	7	Yes	1	The idea of using this platform as a Delphi Method to create checklists is great.	6
3	2019-04-27 09:33:22	USA	1	1	Male	1	Physician	1	30	20	20	90	10	7	7	4	4	5	7	6	5	5	4	4	4	7	5	7	7	Yes	1	The idea of using this platform as a Delphi Method to create checklists is great.	6
4	2019-04-27 09:34:25	USA	1	1	Male	1	Physician	1	30	20	20	90	10	7	7	4	4	5	7	6	5	5	4	4	4	7	5	7	7	Yes	1	The idea of using this platform as a Delphi Method to create checklists is great.	6
7	2019-04-30 10:43:47	USA	1	1	Male	1	Physician	1	30	30	30	120	20	7	7	7	6	6	7	7	7	7	7	7	7	7	7	7	7	Yes	1	effective tool for checklist development	6	Good work. Keep refining the tool
8	2019-04-30 22:08:08	USA	1	1	Male	1	Director of Operations	2	20	30	30	60	60	7	7	7	7	7	7	7	7	5	6	7	7	7	6	7	7	Yes	1	Easy to use and edit.	5	Does not save time, but does give you an easy to use format for creation and editing.
10	2019-05-03 02:59:36	USA	1	1	Male	1	Administrator	2	0	20	20	10	10	5	5	5	5	6	5	6	3	4	3	4	3	2	2	4	3	No	2	I'm not sure how this is significantly different than creating a checklist with Microsoft Word?	2
15	2019-05-08 02:41:11	USA	1	1	Female	2	Education	2	0	5	5	60	15	7	7	7	7	5	7	7	7	7	7	7	7	7	7	7	7	Yes	1	it was easy to use	7	it would be nice to have a comment feature for the checklist items. My role in checklist development is mainly clarification and refinement. Usually I have questions about criteria.
24	2019-05-10 11:01:04	USA	1	1	Male	1	Bioengineer	2	0	5	5	0	5	6	6	6	6	7	7	6	6	6	6	6	6	5	5	6	6	Yes	1	Crowd sourcing checklists is a great version of peer review. Open-source ideas like this have the potential to have great impact on increasing high-quality and standardized training/assessment methodologies around the world.	6	Crowd sourcing checklists is a great version of peer review, but care might be necessary to validate accuracy after changes are made to the checklist (similar to how Wikipedia manages content). Perhaps a change-log could be incorporated and tied to users?...at least on the back-end. On one hand, it might hold weight if a "known expert" in the field is contributing to the checklist, but on the oth…
29	2019-05-16 21:09:42	USA	1	1	Male	1	Medical Educator (non-clinical)	2	15	18	18	0	15	5	5	7	7	6	7	6	7	7	6	7	6	7	7	7	4	Yes	1	It is a useful tool that allows for easy checklist creation.	7	You should be able to change the order of the questions prior to the previewing of the checklist.
		USA

## Sheet: 表單回應 1
時間戳記	TestNationality	Gender	Occupation	How long have you taught clinical or procedural skills? (years)	How many years have you been using checklists for education purposes? (years)	How many years have you been involved in checklist development? (years)	On average, how long does it usually take you to develop a checklist? (Minutes)	How much time did it take you to develop a customized checklist using iTOSCE? (Minutes)	01. I can decide quickly which item I want to use for checking students’ performance in urinary catheter insertion.	02. I can decide easily which item I want to use for checking students’ performance in urinary catheter insertion.	03. I can develop an accurate checklist to assess students’ performance in urinary catheter insertion.	04. The iTOSCE provides me with information that allows me to develop a effective checklist for urinary catheter insertion.	05. The interaction with iTOSCE is clear and understandable.	06. The interaction with iTOSCE does not increase the workload when creating a checklist.	07. I find iTOSCE easy to use.	08. It is easy to get iTOSCE to do what I need.	09. I feel iTOSCE is...	10. I feel iTOSCE is...	11. I feel iTOSCE is...	12. I feel iTOSCE is...	13. I intend to revisit iTOSCE in the future.	14. I will use iTOSCE next time I need to generate OSCE checklist.	15. It is a good idea to acknowledge contributors and list a score based on their input.	16. I feel inclined to share my own checklists using iTOSCE.	17. I am likely to recommend iTOSCE to my colleagues.	18. Please answer why “yes” or “not” of 17.	19. I believe iTOSCE can change established practices in checklist development.	21. I would like to receive more information about iTOSCE development and implementation please input your email below.		20. Any comment or idea which you like to share with us
2019-04-15 21:40:58		Male	Pharmacist	1	1	1	1	1	6	6	6	6	6	6	6	6	6	6	6	6	6	6	6	6	6		6
2019-04-15 22:44:58		Male	Physician	5	1	3	20	0.5	7	6	7	7	6	7	7	7	7	7	7	7	7	7	7	7	7		7
2019-04-15 22:45:31		Male	Physician	5	1	3	20	0.5	7	6	7	7	6	7	7	7	7	7	7	7	7	7	7	7	7		7
2019-04-16 10:55:14	test	Female	Nurse	1	1	4	3	3	3	6	6	6	7	6	6	7	6	7	6	6	7	5	6	5	Yes	test	6
2019-04-16 11:00:09	test	Female	Nurse	1	1	4	3	3	3	6	6	6	7	6	6	7	6	7	6	6	7	5	6	5	Yes	test	6
2019-04-16 23:24:56	test	Male	Physician	1	1	5	5	5	7	7	7	7	7	6	6	7	5	6	7	7	6	5	6	6	Yes	fffff	3
2019-04-17 00:08:55	test	Male	Physician	2	2	4	4	1	7	7	7	7	7	7	7	7	7	7	7	7	7	7	7	7	Yes	fffff	7
2019-04-17 00:28:47	ttt	Male	Nurse	4	4	4	4	4	7	7	7	7	7	7	7	7	7	7	7	7	5	6	6	6	Yes	4444	7
2019-04-17 00:33:21	rrrr	Female	Physician	1	1	1	1	1	7	7	7	7	7	7	7	7	7	7	7	7	7	7	7	7	Yes	dddd	7
2019-04-17 19:47:19	taiwan	Prefer not to say	Physician	1	1	2	2	2	7	7	7	7	7	6	7	7	7	7	7	7	7	7	7	7	Yes	jifjeif	7
2019-04-17 23:01:48	rr	Female	Physician	2	2	2	2	4	7	6	6	6	7	7	6	7	7	7	6	7	6	7	7	7	Yes	2222	7
2019-04-17 23:11:00	rrrr	Female	Physician	1	1	1	2	2	7	7	6	7	7	7	7	7	7	6	7	7	7	7	7	6	Yes	3	7
2019-04-18 07:50:02	taiean	Female	Physician	1	1	1	1	2	7	7	7	7	6	7	7	7	7	7	6	7	7	7	6	3	Yes	das	7
2019-04-18 08:08:10	wdwd	Female	Physician	2	2	4	2	3	7	7	7	6	7	6	7	6	7	7	7	7	7	7	7	4	Yes	q	7
2019-04-18 08:51:05	Canadian	Male	Physician	9	7	4	2	0.3	6	5	7	7	5	7	5	4	5	7	5	7	6	3	5	7	Yes	It is easier and faster to create checklists using iTOSCE, having a base checklist that can be modified allows me to create better checklists and make sure I am not missing any important items	7	dsalcedomd@gmail.com
2019-04-18 10:28:46	Taiwan	Male	Physician	10	5	4	2	1	6	6	7	4	6	6	6	5	5	4	4	4	5	5	6	6	Yes	easy to use	5	lendiswu@gmail.com
2019-04-18 23:16:09	Taiwan	Male	Physician	10	10	8	2	1	5	5	5	6	4	5	4	5	4	4	4	5	5	5	5	5	Yes	1. I hope that I can adjust the order of item, 2. I suggest the provide the initial /typical format for reference then we can refine them by myself.	5	b001089068@tmu.edu.tw
2019-04-18 23:23:30	Taiwan	Male	Physician	3	2	1	4	2	6	6	6	6	6	6	6	6	5	5	5	5	7	7	6	5	Yes	what is this suppose to mean?	5	gentleowls@hotmail.com
2019-04-18 23:56:51	1	Female	Physician	1	1	1	1	1	4	4	4	4	4	4	4	4	4	4	4	4	4	4	4	4	Yes	123	4	123@yahoo.com
2019-04-21 12:25:04	Jjj	Female	Nurse	1	2	2	3	4	6	6	7	7	6	5	6	6	7	6	6	7	5	7	6	6	Yes	8	6
2019-04-24 13:12:03	cccc	Male	Physician	3	3	1	120	30	7	6	6	5	6	7	7	7	7	6	6	6	7	7	7	7	Yes	dsdvsvsv	7
2019-04-27 00:09:16	Saudi Arabia	Male	Physician	4	1	0	120	60	7	7	7	6	7	7	7	7	7	7	7	7	7	7	7	7	Yes	Easy and fast to build a checklist	6	ha743@hotmail.com
2019-04-27 08:37:36	Thai	Female	Physician	3	3	3	40	20	6	6	5	6	7	7	7	6	6	5	6	6	5	5	6	6	Yes	It's easy to use	5			to put explanation of each item below the checklist (preview page) is uncomfortable for me as a rater.
2019-04-27 09:33:00	USA	Male	Physician	30	20	20	90	10	7	7	4	4	5	7	6	5	5	4	4	4	7	5	7	7	Yes	The idea of using this platform as a Delphi Method to create checklists is great.	6
2019-04-27 09:33:22	USA	Male	Physician	30	20	20	90	10	7	7	4	4	5	7	6	5	5	4	4	4	7	5	7	7	Yes	The idea of using this platform as a Delphi Method to create checklists is great.	6
2019-04-27 09:34:25	USA	Male	Physician	30	20	20	90	10	7	7	4	4	5	7	6	5	5	4	4	4	7	5	7	7	Yes	The idea of using this platform as a Delphi Method to create checklists is great.	6
2019-04-30 08:14:54	South Korea	Male	Physician	20	15	15	360	30	5	6	6	5	6	6	6	6	6	6	6	6	6	6	6	6	Yes	Because it is a very useful platform for OSCE checklist development	6
2019-04-30 08:18:47	Malaysian	Male	Physician	25	21	21	45	30	7	7	6	7	6	6	7	6	7	7	7	6	7	6	7	7	Yes	It more structured and easy to maneuver	7	fadzmail69@yahoo.com.my
2019-04-30 10:43:47	USA	Male	Physician	30	30	30	120	20	7	7	7	6	6	7	7	7	7	7	7	7	7	7	7	7	Yes	effective tool for checklist development	6	pphrampus@gmail.com		Good work. Keep refining the tool
2019-04-30 22:08:08	USA	Male	Director of Operations	20	30	30	60	60	7	7	7	7	7	7	7	7	5	6	7	7	7	6	7	7	Yes	Easy to use and edit.	5	dongta@upmc.edu		Does not save time, but does give you an easy to use format for creation and editing.
2019-05-01 05:27:37	South Korea	Male	Physician	10	10	10	120	40	6	6	6	6	6	6	7	6	5	5	5	5	5	5	6	5	No	It has not been fully developed.	5	drshin88@gmail.com
2019-05-02 15:28:28	台灣	Male	NP	15	5	0	0	30	7	6	6	7	7	6	6	6	6	6	6	7	6	6	7	6	Yes	Easy to use	6
2019-05-02 15:29:26	台灣	Male	NP	15	5	0	0	30	7	6	6	7	7	6	6	6	6	6	6	7	6	6	7	6	Yes	Easy to use	6
2019-05-03 02:59:36	United States	Male	Administrator	0	20	20	10	10	5	5	5	5	6	5	6	3	4	3	4	3	2	2	4	3	No	I'm not sure how this is significantly different than creating a checklist with Microsoft Word?	2
2019-05-03 21:32:50	Taiwan	Male	Physician	3	3	3	300	300	7	6	6	6	6	6	6	6	6	6	6	6	7	7	7	7	Yes	It is convenient	6
2019-05-03 23:25:19	Thai	Male	Physician	8	8	8	120	20	7	7	7	7	7	7	7	7	7	7	7	7	7	7	7	7	Yes	Easy to use	7	imsuwan2002@gmail.com
2019-05-03 23:25:43	Thai	Male	Physician	8	8	8	120	20	7	7	7	7	7	7	7	7	7	7	7	7	7	7	7	7	Yes	Easy to use	7	imsuwan2002@gmail.com
2019-05-03 23:26:10	Thai	Male	Physician	8	8	8	120	20	7	7	7	7	7	7	7	7	7	7	7	7	7	7	7	7	Yes	Easy to use	7	imsuwan2002@gmail.com
2019-05-06 19:03:24	China	Male	Physician	8	8	2	20	5	6	6	6	7	7	7	7	7	6	6	6	6	7	7	7	7	Yes	iTOSCE is user-friendly	5	linjian1981_3@hotmail.com		Any modifications are based on user preferences, but we don't know if they are reasonable
2019-05-07 11:23:55	Thai	Female	Physician	6	6	4	120	30	5	5	6	5	3	6	6	7	6	5	6	6	6	6	6	6	Yes	Easy to apply	6	usapan.sur@mahidol.ac.th
2019-05-08 02:41:11	American	Female	Education	0	5	5	60	15	7	7	7	7	5	7	7	7	7	7	7	7	7	7	7	7	Yes	it was easy to use	7			it would be nice to have a comment feature for the checklist items. My role in checklist development is mainly clarification and refinement. Usually I have questions about criteria.
2019-05-09 00:06:03	Taiwan	Male	Physician	4	4	2	45	15	7	7	7	7	7	6	6	6	7	5	6	6	6	7	7	6	Yes	Friendly interface	6	k52296229@hotmail.com		it is a good approach for developing a new checklist, especially for the beginner
2019-05-09 00:24:27	Taiwan	Male	Physician	10	6	6	120	20	6	6	6	6	6	6	6	6	6	6	6	6	6	6	6	6	Yes	It is convenient and save time.	6			no
2019-05-09 01:02:32	Taiwan	Male	Physician	2	4	10	240	180	6	6	7	6	7	7	7	7	6	6	6	5	6	7	6	6	Yes	Easy to use, Electronic sheet	6	yulong0129@gmail.com		Provide assessment function directly by electrical sheet
2019-05-09 09:30:51	Malaysian	Male	Nurse	9	15	9	90	60	4	4	7	1	6	7	6	5	5	5	5	5	6	1	6	2	No	I would if the rubrics description can be incorporated into the checklist. Using the current format, examiners have to refer to a separate sheet to read the rubric description. Also the checklist has no mark allocation.	5
2019-05-09 10:01:36	Taiwan	Male	Physician	10	6	5	45	40	4	6	6	5	5	4	5	5	5	3	4	4	5	4	7	5	Yes	easy for novice	4	lendiswu@hotmail.com
2019-05-09 13:20:55	台灣	Female	Nurse	6	6	4	120	240	7	7	7	7	7	7	7	7	7	7	7	7	7	7	7	7	Yes	具有證據性和便利性	7	cuteyitin@gmail.com		中文化及分類各醫事職類
2019-05-09 19:19:05	Taiwan	Male	Physician	8	3	3	30	60	6	6	6	6	6	4	5	6	6	6	6	6	6	6	6	6	Yes	Easy to calculate	4
2019-05-10 01:20:53	JAPAN	Male	Physician	12	10	10	240	30	5	5	4	6	7	6	6	6	5	5	5	6	5	6	5	4	No	mostly ok but need more flexibility to edit or design.	5			It is easy to edit. If we can chose rating, not only 3 level rubric , 5 rating or score(number), it could be more useful.
2019-05-10 11:01:04	American	Male	Bioengineer	0	5	5	0	5	6	6	6	6	7	7	6	6	6	6	6	6	5	5	6	6	Yes	Crowd sourcing checklists is a great version of peer review. Open-source ideas like this have the potential to have great impact on increasing high-quality and standardized training/assessment methodologies around the world.	6	dan13@pitt.edu		Crowd sourcing checklists is a great version of peer review, but care might be necessary to validate accuracy after changes are made to the checklist (similar to how Wikipedia manages content). Perhaps a change-log could be incorporated and tied to users?...at least on the back-end. On one hand, it might hold weight if a "known expert" in the field is contributing to the checklist, but on the oth…
2019-05-10 17:55:38	Malaysian	Male	Physician	8	8	2	45	25	7	7	7	7	7	7	7	7	6	6	6	6	6	6	7	4	Yes	practical	6
2019-05-11 00:13:31	Singapore	Male	Physician	10	10	8	60	60	5	5	5	5	5	4	5	5	5	5	5	4	5	5	5	5	Yes	Good to explore new platforms	4			There are quite a few eOSCE templates available commercially. I guess iTOSCE's uniqueness is in its crowd-source ability by allowing users to indicate their preference for an item using the thumbs up sign. It would be good if the criteria for each of the assessment category can be within the category itself for ease of assessment.
2019-05-11 08:36:38	Malaysian	Female	Physician	27	9	9	30	40	5	5	5	5	5	5	4	3	4	4	4	4	4	5	6	5	Yes	It is good but it was not possible to re-arrange the steps.	4	zaleha@ppukm.ukm.edu.my		Need to improve on how to allow rearranging the sequence.
2019-05-13 16:35:21	Hong Kong SAR	Male	Physician	5	7	4	30	8	7	7	6	6	7	7	7	7	5	7	7	6	7	6	7	7	Yes	1. Quite easy to use, and can access to what others think about the checklist of a certain procedure. 2. User-friendly, comparing to other online checklist creating platform.	7	mrcatking@gmail.com		Would like to see areas where put have verbal comments regarding an item/checklist, not limiting to just "like".
2019-05-16 21:09:42	USA	Male	Medical Educator (non-clinical)	15	18	18	00000000	15	5	5	7	7	6	7	6	7	7	6	7	6	7	7	7	4	Yes	It is a useful tool that allows for easy checklist creation.	7	kukica@upmc.edu		You should be able to change the order of the questions prior to the previewing of the checklist.
2019-05-17 10:00:13	Taiwan	Male	Physician	10	5	4	120	30	7	7	7	7	7	7	7	7	7	7	7	7	7	7	7	7	Yes	It is easy and convenient	7	12642@s.tmu.edu.tw		1. Give presumptive scoring for target learner; 2. Specify learning objectives; 3. Debriefing points
2019-05-17 10:19:28	Taiwan	Male	Physician	20	10	8	120	30	7	7	7	7	7	7	7	7	7	7	7	7	7	7	7	7	Yes	Easy to use and save time	7	acls2000@s.tmu.edu.tw		Nil
2019-05-17 11:25:34	Taiwan	Male	Physician	10	3	1	45	20	6	6	6	6	5	6	6	6	5	5	5	5	6	6	6	6	Yes	It’s useful	5
